# Supplementary material for: Biosynthesized Silver Nanoparticles Using Morus alba (White Mulberry) Leaf Extract as Potential Antibacterial and Anticancer Agents
Source: Molecules. 2023 Jan 26;28(3):1213. doi: 10.3390/molecules28031213 (PMC9920803; doi:10.3390/molecules28031213)
Supplement: Supplementary file 1 [file molecules-28-01213-s001.zip]

Archive with 1 entries (1 files):
- molecules-2192233-supplementary.pdf
